# Supplementary material for: Long Non-Coding RNA MAGI2-AS3 is a New Player with a Tumor Suppressive Role in High Grade Serous Ovarian Carcinoma
Source: Cancers (Basel). 2019 Dec 12;11(12):2008. doi: 10.3390/cancers11122008 (PMC6966615; doi:10.3390/cancers11122008)
Supplement: Supplementary file 1 [file cancers-11-02008-s001.zip]

Archive with 47 entries (44 files):
- Supplementary Figure S1.tif
- Supplementary Figure S2.tif
- Supplementary Figure S3.tif
- Supplementary Figure S4.tif
- Supplementary Figure S5.tif
- Supplementary Figure S6.tif
- Supplementary files revised/
- Supplementary files revised/Supplementary Figure S1.tif
- Supplementary files revised/Supplementary Figure S2.tif
- Supplementary files revised/Supplementary Figure S3.tif
- Supplementary files revised/Supplementary Figure S4.tif
- Supplementary files revised/Supplementary Figure S5.tif
- Supplementary files revised/Supplementary Figure S6.tif
- Supplementary files revised/Supplementary Table S1.xlsx
- Supplementary files revised/Supplementary Table S2.xlsx
- Supplementary files revised/Supplementary Table S3.docx
- Supplementary files revised/Supplementary Table S4.docx
- Supplementary files revised/Supplementary Table S5.xlsx
- Supplementary files revised/__MACOSX/
- Supplementary files revised/__MACOSX/._Supplementary Figure S1.tif
- Supplementary files revised/__MACOSX/._Supplementary Figure S2.tif
- Supplementary files revised/__MACOSX/._Supplementary Figure S3.tif
- Supplementary files revised/__MACOSX/._Supplementary Figure S4.tif
- Supplementary files revised/__MACOSX/._Supplementary Figure S5.tif
- Supplementary files revised/__MACOSX/._Supplementary Figure S6.tif
- Supplementary files revised/__MACOSX/._Supplementary Table S1.xlsx
- Supplementary files revised/__MACOSX/._Supplementary Table S2.xlsx
- Supplementary files revised/__MACOSX/._Supplementary Table S3.docx
- Supplementary files revised/__MACOSX/._Supplementary Table S4.docx
- Supplementary files revised/__MACOSX/._Supplementary Table S5.xlsx
- Supplementary Table S1.xlsx
- Supplementary Table S2.xlsx
- Supplementary Table S3.docx
- Supplementary Table S4.docx
- Supplementary Table S5.xlsx
- __MACOSX/
- __MACOSX/._Supplementary Figure S1.tif
- __MACOSX/._Supplementary Figure S2.tif
- __MACOSX/._Supplementary Figure S3.tif
- __MACOSX/._Supplementary Figure S4.tif
- __MACOSX/._Supplementary Figure S5.tif
- __MACOSX/._Supplementary Figure S6.tif
- __MACOSX/._Supplementary Table S1.xlsx
- __MACOSX/._Supplementary Table S2.xlsx
- __MACOSX/._Supplementary Table S3.docx
- __MACOSX/._Supplementary Table S4.docx
- __MACOSX/._Supplementary Table S5.xlsx
