# Supplementary material for: Long Non-Coding RNA MAGI2-AS3 is a New Player with a Tumor Suppressive Role in High Grade Serous Ovarian Carcinoma
Source: Cancers (Basel). 2019 Dec 12;11(12):2008. doi: 10.3390/cancers11122008 (PMC6966615; doi:10.3390/cancers11122008)
Supplement: Supplementary file 1 [file cancers-11-02008-s001.zip › Supplementary files revised/Supplementary Table S1.xlsx]

## Sheet: lncSKOVFT
GeneID	GeneSymbol	logFC..SKOV3.vs.FT194.	ExprMean	Corrected.p.value	Regulation..SKOV3.vs.FT194.	Description
ENSG00000263753	LINC00667	-12.7	4.52	2.86e-164	down	long intergenic non-protein coding RNA 667 [Source:HGNC Symbol;Acc:HGNC:27906]
ENSG00000237125	HAND2-AS1	-10.36	2.22	1.78e-62	down	HAND2 antisense RNA 1 (head to head) [Source:HGNC Symbol;Acc:HGNC:48872]
ENSG00000177335	C8orf31	-10.24	2.1	1.29e-35	down	chromosome 8 open reading frame 31 [Source:HGNC Symbol;Acc:HGNC:26731]
ENSG00000234456	MAGI2-AS3	-9.55	5.49	1.59e-290	down	MAGI2 antisense RNA 3 [Source:HGNC Symbol;Acc:HGNC:40862]
ENSG00000256292	RP11-955H22.1	-9.41	1.3	2.96e-47	down
ENSG00000250786	SNHG18	-8.52	0.46	3.87e-29	down	small nucleolar RNA host gene 18 [Source:HGNC Symbol;Acc:HGNC:49007]
ENSG00000214548	MEG3	-8.5	0.44	3.16e-20	down	maternally expressed 3 (non-protein coding) [Source:HGNC Symbol;Acc:HGNC:14575]
ENSG00000237975	FLG-AS1	-8.27	0.22	1.65e-26	down	FLG antisense RNA 1 [Source:HGNC Symbol;Acc:HGNC:27913]
ENSG00000265185	SNORD3B-1	-8.05	0.02	1.91e-19	down
ENSG00000259518	LINC01583	-8.04	1.82	1.75e-36	down	long intergenic non-protein coding RNA 1583 [Source:HGNC Symbol;Acc:HGNC:51425]
ENSG00000263426	RN7SL471P	-7.64	1.42	8.52e-32	down	RNA, 7SL, cytoplasmic 471, pseudogene [Source:HGNC Symbol;Acc:HGNC:46487]
ENSG00000259721	RP11-758N13.1	-7.6	-0.38	2.1e-15	down
ENSG00000177234	LINC01561	-7.36	-0.58	7.98e-15	down	long intergenic non-protein coding RNA 1561 [Source:HGNC Symbol;Acc:HGNC:31365]
ENSG00000253522	CTC-231O11.1	-7.1	0.91	2.01e-20	down
ENSG00000225886	RP11-288L9.4	-7.02	0.85	3.15e-24	down
ENSG00000240498	CDKN2B-AS1	-7.02	1.6	3.8e-50	down	CDKN2B antisense RNA 1 [Source:HGNC Symbol;Acc:HGNC:34341]
ENSG00000227403	AC009299.3	-6.85	0.68	3.25e-28	down
ENSG00000224259	LINC01133	-6.84	0.67	1.94e-20	down	long intergenic non-protein coding RNA 1133 [Source:HGNC Symbol;Acc:HGNC:49447]
ENSG00000231711	LINC00899	-6.61	0.46	1.59e-23	down	long intergenic non-protein coding RNA 899 [Source:HGNC Symbol;Acc:HGNC:48583]
ENSG00000248596	RP11-844P9.2	-6.25	2.8	6.65e-78	down
ENSG00000266088	RP5-1028K7.2	-6.23	0.84	8.47e-33	down
ENSG00000255595	RP4-809F18.1	-6.12	0	4.51e-15	down
ENSG00000228223	HCG11	-5.8	2.18	6.84e-64	down	HLA complex group 11 (non-protein coding) [Source:HGNC Symbol;Acc:HGNC:17707]
ENSG00000183242	WT1-AS	-5.68	1.17	2.01e-35	down	WT1 antisense RNA [Source:HGNC Symbol;Acc:HGNC:18135]
ENSG00000255794	RMST	-5.51	0.18	4.04e-21	down	rhabdomyosarcoma 2 associated transcript (non-protein coding) [Source:HGNC Symbol;Acc:HGNC:29893]
ENSG00000231574	RP11-91K9.1	-5.24	1.27	3.97e-16	down
ENSG00000225465	RFPL1S	-5.12	-0.16	1.99e-14	down	RFPL1 antisense RNA 1 [Source:HGNC Symbol;Acc:HGNC:9978]
ENSG00000228318	AP001610.5	-4.98	-0.29	5.72e-15	down
ENSG00000250742	RP11-834C11.4	-4.92	0.74	5.99e-27	down
ENSG00000225746	SNHG23	-4.79	-0.44	2.55e-12	down	small nucleolar RNA host gene 23 [Source:HGNC Symbol;Acc:HGNC:50622]
ENSG00000254703	SENCR	-4.44	-0.3	6.4e-15	down	smooth muscle and endothelial cell enriched migration/differentiation-associated long non-coding RNA [Source:HGNC Symbol;Acc:HGNC:44177]
ENSG00000252139	SCARNA18	-4.42	0.88	1.31e-24	down	small Cajal body-specific RNA 18 [Source:RFAM;Acc:RF00283]
ENSG00000258791	LINC00520	-4.39	-0.34	7.94e-12	down	long intergenic non-protein coding RNA 520 [Source:HGNC Symbol;Acc:HGNC:19843]
ENSG00000206337	HCP5	-4.28	5.37	9.82e-49	down	HLA complex P5 (non-protein coding) [Source:HGNC Symbol;Acc:HGNC:21659]
ENSG00000249035	CTB-113P19.1	-4.22	-0.16	1.67e-12	down	uncharacterized LOC101927096 [Source:EntrezGene;Acc:101927096]
ENSG00000244586	WNT5A-AS1	-4.2	0.09	3.44e-17	down	WNT5A antisense RNA 1 [Source:HGNC Symbol;Acc:HGNC:40616]
ENSG00000222489	SNORA79	-4.15	2.54	1.45e-54	down	Small nucleolar RNA SNORA79 [Source:RFAM;Acc:RF00600]
ENSG00000237187	NR2F1-AS1	-4.07	0.19	1.78e-16	down	NR2F1 antisense RNA 1 [Source:HGNC Symbol;Acc:HGNC:48622]
ENSG00000240476	LINC00973	-3.95	2.99	2.66e-23	down	long intergenic non-protein coding RNA 973 [Source:HGNC Symbol;Acc:HGNC:48868]
ENSG00000266680	RP5-1148A21.3	-3.92	-0.4	3.04e-10	down
ENSG00000233117	LINC00702	-3.86	-0.19	4.36e-11	down	long intergenic non-protein coding RNA 702 [Source:HGNC Symbol;Acc:HGNC:44676]
ENSG00000235448	LURAP1L-AS1	-3.76	0.47	8.04e-14	down	LURAP1L antisense RNA 1 [Source:HGNC Symbol;Acc:HGNC:49761]
ENSG00000248890	HHIP-AS1	-3.76	0.28	8.07e-14	down	HHIP antisense RNA 1 [Source:HGNC Symbol;Acc:HGNC:44182]
ENSG00000177406	RP11-218M22.1	-3.7	0.41	1.24e-13	down
ENSG00000253930	RP11-1149O23.2	-3.6	0.67	6.57e-18	down
ENSG00000260912	RP11-363E7.4	-3.58	1.82	2.8e-14	down
ENSG00000228549	RP11-108M9.3	-3.57	-0.44	2.47e-10	down
ENSG00000236404	VLDLR-AS1	-3.5	-0.26	9.52e-10	down	VLDLR antisense RNA 1 [Source:HGNC Symbol;Acc:HGNC:49621]
ENSG00000207008	SNORA54	-3.47	1.67	1.09e-31	down	small nucleolar RNA, H/ACA box 54 [Source:HGNC Symbol;Acc:HGNC:32647]
ENSG00000208892	SNORA49	-3.44	2.13	1.28e-33	down	small nucleolar RNA, H/ACA box 49 [Source:HGNC Symbol;Acc:HGNC:32642]
ENSG00000229334	AC046143.3	-3.36	0.35	1.45e-16	down
ENSG00000260823	RP11-249C24.10	-3.3	0.53	2.44e-14	down
ENSG00000207088	SNORA7B	-3.29	0.53	7.47e-13	down	small nucleolar RNA, H/ACA box 7B [Source:HGNC Symbol;Acc:HGNC:32593]
ENSG00000237927	RP3-393E18.2	-3.15	0.28	7.46e-12	down
ENSG00000257497	RP11-585P4.5	-3.14	-0.23	1.35e-10	down
ENSG00000260035	CTD-2651B20.6	-3.12	0.87	1.24e-19	down
ENSG00000246763	RGMB-AS1	-3.09	0.08	4.92e-07	down	RGMB antisense RNA 1 [Source:HGNC Symbol;Acc:HGNC:48666]
ENSG00000248092	NNT-AS1	-3.02	1.42	2.94e-16	down	NNT antisense RNA 1 [Source:HGNC Symbol;Acc:HGNC:49005]
ENSG00000201098	RNY1	-2.87	0.07	2.81e-10	down	RNA, Ro-associated Y1 [Source:HGNC Symbol;Acc:HGNC:10242]
ENSG00000239183	SNORA84	-2.82	1.28	1.82e-18	down	small nucleolar RNA, H/ACA box 84 [Source:HGNC Symbol;Acc:HGNC:33615]
ENSG00000258738	RP11-73E17.2	-2.79	-0.01	3.81e-10	down
ENSG00000260196	RP1-239B22.5	-2.75	2.31	1.01e-21	down
ENSG00000259498	RP11-244F12.3	-2.74	2.77	2.24e-21	down
ENSG00000234449	RP11-706O15.3	-2.73	1.24	1.47e-16	down
ENSG00000207445	SNORD15B	-2.72	2.32	1.89e-25	down	small nucleolar RNA, C/D box 15B [Source:HGNC Symbol;Acc:HGNC:16649]
ENSG00000251257	CTD-2263F21.1	-2.64	0.33	6.98e-12	down
ENSG00000206688	SNORD116-18	-2.51	0.35	4.87e-11	down	small nucleolar RNA, C/D box 116-18 [Source:HGNC Symbol;Acc:HGNC:33084]
ENSG00000202058	RN7SKP80	-2.5	0.39	3.41e-11	down	RNA, 7SK small nuclear pseudogene 80 [Source:HGNC Symbol;Acc:HGNC:45804]
ENSG00000234520	AC018464.3	-2.5	0.52	8.95e-07	down
ENSG00000259932	CTD-2651B20.7	-2.49	-0.15	4.24e-08	down
ENSG00000207870	MIR221	-2.49	0.57	2.93e-09	down	microRNA 221 [Source:HGNC Symbol;Acc:HGNC:31601]
ENSG00000266019	MIR3609	-2.47	3.22	3.69e-19	down	microRNA 3609 [Source:HGNC Symbol;Acc:HGNC:38956]
ENSG00000244198	RP4-545C24.1	-2.47	-0.08	1.13e-09	down
ENSG00000226380	AC058791.1	-2.44	2.48	5.95e-10	down
ENSG00000261438	RP11-399O19.9	-2.36	0.51	2.15e-08	down
ENSG00000206621	SNORD116-14	-2.36	-0.57	0.000306	down	small nucleolar RNA, C/D box 116-14 [Source:HGNC Symbol;Acc:HGNC:33080]
ENSG00000212464	SNORA12	-2.36	3.88	3.76e-40	down	small nucleolar RNA, H/ACA box 12 [Source:HGNC Symbol;Acc:HGNC:32600]
ENSG00000207137	SNORD116-13	-2.35	-0.17	3.02e-07	down	small nucleolar RNA, C/D box 116-13 [Source:HGNC Symbol;Acc:HGNC:33079]
ENSG00000224093	RP5-1033H22.2	-2.32	0.88	3.1e-07	down
ENSG00000215039	CD27-AS1	-2.31	1.77	4.66e-17	down	CD27 antisense RNA 1 [Source:HGNC Symbol;Acc:HGNC:43896]
ENSG00000223336	RNU2-6P	-2.31	2.78	1.15e-24	down	RNA, U2 small nuclear 6, pseudogene [Source:HGNC Symbol;Acc:HGNC:42506]
ENSG00000260236	RP11-708J19.1	-2.28	-0.25	6.96e-07	down
ENSG00000261051	RP11-274H2.5	-2.27	0.5	1.86e-10	down
ENSG00000203875	SNHG5	-2.24	5.91	3.4e-47	down	small nucleolar RNA host gene 5 [Source:HGNC Symbol;Acc:HGNC:21026]
ENSG00000240207	RP11-379F4.4	-2.24	-0.46	3.05e-05	down
ENSG00000230438	SERPINB9P1	-2.22	0.43	2.99e-07	down	serpin peptidase inhibitor, clade B (ovalbumin), member 9, pseudogene 1 [Source:HGNC Symbol;Acc:HGNC:28590]
ENSG00000199753	SNORD104	-2.17	-0.42	1.18e-05	down	small nucleolar RNA, C/D box 104 [Source:HGNC Symbol;Acc:HGNC:32768]
ENSG00000261069	RP11-701H24.4	-2.15	2.59	9.69e-22	down
ENSG00000259153	RP6-65G23.3	-2.15	1.5	1.32e-16	down
ENSG00000267745	RP11-686D22.8	-2.15	0.49	6.83e-08	down
ENSG00000205885	C1RL-AS1	-2.14	3.2	1.6e-21	down	C1RL antisense RNA 1 [Source:HGNC Symbol;Acc:HGNC:27461]
ENSG00000200354	SNORA71D	-2.09	1.51	8.9e-13	down	small nucleolar RNA, H/ACA box 71D [Source:HGNC Symbol;Acc:HGNC:32657]
ENSG00000248734	CTD-2260A17.1	-2.09	-0.05	1.54e-07	down
ENSG00000251992	SCARNA17	-2.09	0.96	2.22e-12	down	small Cajal body-specific RNA 17 [Source:HGNC Symbol;Acc:HGNC:32574]
ENSG00000201428	RN7SKP71	-2.05	-0.09	6.95e-07	down	RNA, 7SK small nuclear pseudogene 71 [Source:HGNC Symbol;Acc:HGNC:45795]
ENSG00000200488	RN7SKP203	-2.03	1.57	6.05e-15	down	RNA, 7SK small nuclear pseudogene 203 [Source:HGNC Symbol;Acc:HGNC:45927]
ENSG00000225778	PROSER2-AS1	-2.03	0.33	5.61e-08	down	PROSER2 antisense RNA 1 [Source:HGNC Symbol;Acc:HGNC:27343]
ENSG00000234290	AC116366.6	-2.02	-0.05	1.94e-07	down
ENSG00000226419	SLC16A1-AS1	-2.01	1.56	3.97e-16	down	SLC16A1 antisense RNA 1 [Source:HGNC Symbol;Acc:HGNC:49445]
ENSG00000224818	RP11-134G8.10	-2	1.33	2.83e-06	down
ENSG00000232480	TGFB2-AS1	-1.97	2.21	1.35e-17	down	TGFB2 antisense RNA 1 (head to head) [Source:HGNC Symbol;Acc:HGNC:50628]
ENSG00000221491	SNORA34	-1.96	1.43	7.27e-12	down	small nucleolar RNA, H/ACA box 34 [Source:HGNC Symbol;Acc:HGNC:32624]
ENSG00000267121	CTD-2020K17.1	-1.95	1.48	6.45e-08	down
ENSG00000240032	RP11-274H2.3	-1.92	-0.13	3.75e-06	down
ENSG00000250280	RP11-305O6.3	-1.92	0.19	2.36e-06	down
ENSG00000266498	RP11-45M22.5	-1.91	-0.42	0.000139	down
ENSG00000200312	RN7SKP255	-1.85	2.63	1.41e-19	down	RNA, 7SK small nuclear pseudogene 255 [Source:HGNC Symbol;Acc:HGNC:45979]
ENSG00000197536	C5orf56	-1.84	1.55	2.26e-09	down	chromosome 5 open reading frame 56 [Source:HGNC Symbol;Acc:HGNC:33838]
ENSG00000204934	ATP6V0E2-AS1	-1.83	0.35	1.05e-07	down	ATP6V0E2 antisense RNA 1 [Source:HGNC Symbol;Acc:HGNC:44180]
ENSG00000244733	RP11-506M13.3	-1.82	-0.12	8.78e-05	down
ENSG00000234883	MIR155HG	-1.8	1.14	1.95e-06	down	MIR155 host gene [Source:HGNC Symbol;Acc:HGNC:35460]
ENSG00000259071	RP11-247L20.4	-1.75	-0.26	1.75e-05	down
ENSG00000201699	RNU1-59P	-1.74	0.19	0.00028	down	RNA, U1 small nuclear 59, pseudogene [Source:HGNC Symbol;Acc:HGNC:48401]
ENSG00000264885	RP11-815I9.4	-1.72	0.5	9.05e-06	down
ENSG00000200087	SNORA73B	-1.71	7.29	4.06e-27	down	small nucleolar RNA, H/ACA box 73B [Source:HGNC Symbol;Acc:HGNC:10116]
ENSG00000261662	RP5-1042I8.7	-1.68	0.51	1.43e-05	down
ENSG00000200534	SNORA33	-1.68	0.68	9.43e-08	down	small nucleolar RNA, H/ACA box 33 [Source:HGNC Symbol;Acc:HGNC:32623]
ENSG00000256268	RP11-221N13.3	-1.61	0.33	8.93e-07	down
ENSG00000232530	RP1-102K2.6	-1.6	-0.41	0.000769	down
ENSG00000200156	RNU5B-1	-1.6	-0.16	0.000106	down	RNA, U5B small nuclear 1 [Source:HGNC Symbol;Acc:HGNC:10212]
ENSG00000262185	RP11-462G12.1	-1.56	0.95	7.33e-08	down
ENSG00000227741	RP11-536C5.7	-1.55	0.24	0.000132	down
ENSG00000256433	RP1-102E24.8	-1.54	0.15	4.17e-05	down
ENSG00000260682	RN7SKP176	-1.53	0.18	1.59e-05	down	RNA, 7SK small nuclear pseudogene 176 [Source:HGNC Symbol;Acc:HGNC:45900]
ENSG00000236199	RP11-264I13.2	-1.52	-0.15	0.00036	down
ENSG00000234431	AC007283.5	-1.52	2.04	1.16e-10	down
ENSG00000232956	SNHG15	-1.51	3.58	3.07e-11	down	small nucleolar RNA host gene 15 [Source:HGNC Symbol;Acc:HGNC:27797]
ENSG00000229807	XIST	-1.5	6.41	3.22e-21	down	X inactive specific transcript (non-protein coding) [Source:HGNC Symbol;Acc:HGNC:12810]
ENSG00000221539	SNORD99	-1.5	-0.35	0.0007	down	small nucleolar RNA, C/D box 99 [Source:HGNC Symbol;Acc:HGNC:32762]
ENSG00000215417	MIR17HG	-1.5	2.56	2.19e-09	down	miR-17-92 cluster host gene [Source:HGNC Symbol;Acc:HGNC:23564]
ENSG00000197989	SNHG12	-1.47	3.93	4.48e-10	down	small nucleolar RNA host gene 12 [Source:HGNC Symbol;Acc:HGNC:30062]
ENSG00000233461	RP11-295G20.2	-1.47	0.79	2.3e-06	down
ENSG00000236242	MYO16-AS1	-1.46	-0.43	0.0187	down	MYO16 antisense RNA 1 [Source:HGNC Symbol;Acc:HGNC:39913]
ENSG00000256083	RP11-366L20.3	-1.46	-0.49	0.0039	down
ENSG00000259865	RP11-488L18.10	-1.45	1.38	1.97e-07	down
ENSG00000231721	LINC-PINT	-1.43	2.58	1.22e-07	down	long intergenic non-protein coding RNA, p53 induced transcript [Source:HGNC Symbol;Acc:HGNC:26885]
ENSG00000257671	RP3-416H24.1	-1.42	2.21	2.8e-07	down
ENSG00000249279	CTC-436P18.3	-1.42	0.71	6.61e-06	down
ENSG00000261613	RP11-20I23.13	-1.39	3.17	2.92e-09	down
ENSG00000199347	RNU5E-1	-1.39	0.97	1.21e-05	down	RNA, U5E small nuclear 1 [Source:HGNC Symbol;Acc:HGNC:10215]
ENSG00000266651	RP11-138I1.3	-1.39	0.87	0.000523	down
ENSG00000225439	BOLA3-AS1	-1.38	0.38	4.94e-05	down	BOLA3 antisense RNA 1 (head to head) [Source:HGNC Symbol;Acc:HGNC:42922]
ENSG00000203706	SERTAD4-AS1	-1.38	1.58	0.000414	down	SERTAD4 antisense RNA 1 [Source:HGNC Symbol;Acc:HGNC:32019]
ENSG00000253552	HOXA-AS2	-1.38	1.11	1.85e-05	down	HOXA cluster antisense RNA 2 [Source:HGNC Symbol;Acc:HGNC:43745]
ENSG00000229989	MIR181A1HG	-1.36	0.19	0.000597	down	MIR181A1 host gene [Source:HGNC Symbol;Acc:HGNC:48659]
ENSG00000225733	FGD5-AS1	-1.36	6.78	7.27e-29	down	FGD5 antisense RNA 1 [Source:HGNC Symbol;Acc:HGNC:40410]
ENSG00000204261	PSMB8-AS1	-1.36	1.93	1.39e-08	down	PSMB8 antisense RNA 1 (head to head) [Source:HGNC Symbol;Acc:HGNC:39758]
ENSG00000225177	RP11-390P2.4	-1.34	0.9	0.00197	down
ENSG00000261270	RP11-325K4.3	-1.31	0.05	0.00147	down
ENSG00000203362	RP3-337H4.8	-1.26	0.24	0.00369	down
ENSG00000252481	SCARNA13	-1.25	2.31	2.16e-06	down	small Cajal body-specific RNA 13 [Source:HGNC Symbol;Acc:HGNC:32570]
ENSG00000237149	ZNF503-AS2	-1.25	-0.11	0.00114	down	ZNF503 antisense RNA 2 [Source:HGNC Symbol;Acc:HGNC:23525]
ENSG00000260855	RP11-439E19.10	-1.24	0.26	0.000603	down
ENSG00000267169	CTB-55O6.12	-1.23	0.05	0.000431	down
ENSG00000245532	NEAT1	-1.22	8.73	4.03e-06	down	nuclear paraspeckle assembly transcript 1 (non-protein coding) [Source:HGNC Symbol;Acc:HGNC:30815]
ENSG00000260852	FBXL19-AS1	-1.21	1.16	2.04e-05	down	FBXL19 antisense RNA 1 (head to head) [Source:HGNC Symbol;Acc:HGNC:27557]
ENSG00000259953	RP11-4O1.2	-1.21	1.07	2.3e-05	down
ENSG00000238741	SCARNA7	-1.2	7.09	1.64e-07	down	small Cajal body-specific RNA 7 [Source:HGNC Symbol;Acc:HGNC:32563]
ENSG00000224078	SNHG14	-1.19	4.23	4.56e-14	down	small nucleolar RNA host gene 14 [Source:HGNC Symbol;Acc:HGNC:37462]
ENSG00000261668	RP11-50D9.3	-1.19	-0.15	0.013	down
ENSG00000207460	SNORD116-19	-1.15	0.06	0.00356	down	small nucleolar RNA, C/D box 116-19 [Source:HGNC Symbol;Acc:HGNC:33085]
ENSG00000256546	AC156455.1	-1.14	1.18	1.15e-05	down
ENSG00000269867	CTD-2583A14.8	-1.13	0.46	0.00081	down
ENSG00000177410	ZFAS1	-1.13	6.42	3.62e-12	down	ZNFX1 antisense RNA 1 [Source:HGNC Symbol;Acc:HGNC:33101]
ENSG00000224032	EPB41L4A-AS1	-1.13	3.19	7.26e-08	down	EPB41L4A antisense RNA 1 [Source:HGNC Symbol;Acc:HGNC:30749]
ENSG00000232527	RP11-14N7.2	-1.13	1.85	2.01e-05	down
ENSG00000202198	RN7SK	-1.13	13.25	7.28e-19	down	RNA, 7SK small nuclear [Source:HGNC Symbol;Acc:HGNC:10037]
ENSG00000201512	SNORA71C	-1.13	0.44	0.000845	down	small nucleolar RNA, H/ACA box 71C [Source:HGNC Symbol;Acc:HGNC:32656]
ENSG00000224086	LL22NC03-86G7.1	-1.12	0.67	0.000213	down
ENSG00000261490	RP11-448G15.3	-1.12	1.71	0.000437	down
ENSG00000267317	CTB-25B13.12	-1.1	0.67	0.00241	down
ENSG00000234741	GAS5	-1.08	6.95	6.05e-11	down	growth arrest-specific 5 (non-protein coding) [Source:HGNC Symbol;Acc:HGNC:16355]
ENSG00000208772	SNORD94	-1.07	0.07	0.00351	down	small nucleolar RNA, C/D box 94 [Source:HGNC Symbol;Acc:HGNC:32756]
ENSG00000267547	RP11-686D22.4	-1.05	-0.27	0.0155	down
ENSG00000257605	RP11-680A11.5	-1.04	0.07	0.00215	down
ENSG00000221500	SNORD100	-1.04	0	0.00818	down	small nucleolar RNA, C/D box 100 [Source:HGNC Symbol;Acc:HGNC:32763]
ENSG00000245970	KB-1208A12.3	-1.03	-0.15	0.0183	down
ENSG00000235609	AF127936.9	-1.03	1.22	7.18e-05	down
ENSG00000268001	CARD8-AS1	-1.03	1.82	0.000138	down	CARD8 antisense RNA 1 [Source:HGNC Symbol;Acc:HGNC:51408]
ENSG00000251034	RP11-582J16.4	-1.03	1.13	0.00256	down
ENSG00000230177	RP5-1112D6.4	1.01	0.34	0.000811	up
ENSG00000228889	UBAC2-AS1	1.01	-0.28	0.00654	up	UBAC2 antisense RNA 1 [Source:HGNC Symbol;Acc:HGNC:42502]
ENSG00000247137	RP11-727A23.5	1.05	0.24	0.00117	up
ENSG00000230844	ZNF674-AS1	1.07	2.27	1.84e-06	up	ZNF674 antisense RNA 1 (head to head) [Source:HGNC Symbol;Acc:HGNC:44266]
ENSG00000262049	RP13-1032I1.7	1.07	0.16	0.0019	up
ENSG00000261189	RP3-512B11.3	1.07	0.33	0.00116	up
ENSG00000257815	LINC01481	1.08	0.15	0.00478	up	long intergenic non-protein coding RNA 1481 [Source:EntrezGene;Acc:101928062]
ENSG00000228343	RP11-1148L6.5	1.09	2.42	3.1e-06	up
ENSG00000251602	RP11-521B24.3	1.09	1.11	3.48e-05	up
ENSG00000184224	C11orf72	1.09	2.5	1.51e-07	up	chromosome 11 open reading frame 72 [Source:HGNC Symbol;Acc:HGNC:26915]
ENSG00000241316	SUCLG2-AS1	1.09	1.69	1.74e-05	up	SUCLG2 antisense RNA 1 (head to head) [Source:HGNC Symbol;Acc:HGNC:49643]
ENSG00000225791	TRAM2-AS1	1.09	1.38	1e-05	up	TRAM2 antisense RNA 1 (head to head) [Source:HGNC Symbol;Acc:HGNC:48663]
ENSG00000225975	LINC01534	1.09	-0.2	0.00277	up	long intergenic non-protein coding RNA 1534 [Source:HGNC Symbol;Acc:HGNC:51281]
ENSG00000257698	RP11-620J15.3	1.09	3.23	3.49e-10	up
ENSG00000262879	RP11-156P1.3	1.1	2.54	1.2e-08	up
ENSG00000177640	CASC2	1.1	0.79	0.000126	up	cancer susceptibility candidate 2 (non-protein coding) [Source:HGNC Symbol;Acc:HGNC:22933]
ENSG00000230479	AP000695.6	1.11	0.68	0.000685	up
ENSG00000253161	RP11-150O12.1	1.11	0.63	0.00334	up
ENSG00000227039	ITGB2-AS1	1.11	-0.38	0.00314	up	ITGB2 antisense RNA 1 [Source:HGNC Symbol;Acc:HGNC:44304]
ENSG00000245573	BDNF-AS	1.11	0.38	0.000174	up	BDNF antisense RNA [Source:HGNC Symbol;Acc:HGNC:20608]
ENSG00000229656	RP11-462L8.1	1.11	-0.41	0.0035	up
ENSG00000259319	RP11-293M10.6	1.12	-0.34	0.00681	up
ENSG00000237523	LINC00857	1.12	2.06	3.45e-06	up	long intergenic non-protein coding RNA 857 [Source:HGNC Symbol;Acc:HGNC:45114]
ENSG00000267481	CTC-559E9.5	1.13	0.03	0.00128	up
ENSG00000268670	CTD-2622I13.3	1.13	-0.37	0.00288	up
ENSG00000246089	RP11-115C21.2	1.14	1.29	1.42e-06	up
ENSG00000228065	LINC01515	1.14	3.03	3.5e-10	up	long intergenic non-protein coding RNA 1515 [Source:HGNC Symbol;Acc:HGNC:51210]
ENSG00000261113	RP11-141O15.1	1.14	-0.4	0.00273	up
ENSG00000259673	IQCH-AS1	1.14	1.36	5.23e-06	up	IQCH antisense RNA 1 [Source:HGNC Symbol;Acc:HGNC:44104]
ENSG00000175772	LINC01106	1.15	0.14	0.00179	up	long intergenic non-protein coding RNA 1106 [Source:HGNC Symbol;Acc:HGNC:26769]
ENSG00000253716	RP13-582O9.5	1.16	0.77	0.000445	up
ENSG00000267254	ZNF790-AS1	1.16	0.71	5.6e-05	up	ZNF790 antisense RNA 1 [Source:HGNC Symbol;Acc:HGNC:27617]
ENSG00000256073	URB1-AS1	1.16	1.32	8.45e-05	up	URB1 antisense RNA 1 (head to head) [Source:HGNC Symbol;Acc:HGNC:23128]
ENSG00000203711	C6orf99	1.18	0.93	0.00265	up	chromosome 6 open reading frame 99 [Source:HGNC Symbol;Acc:HGNC:21179]
ENSG00000267321	RP11-1094M14.11	1.19	2.77	1.23e-07	up
ENSG00000246174	KCTD21-AS1	1.21	-0.23	0.000835	up	KCTD21 antisense RNA 1 [Source:HGNC Symbol;Acc:HGNC:48674]
ENSG00000236824	BCYRN1	1.21	5.89	5.39e-15	up	brain cytoplasmic RNA 1 [Source:HGNC Symbol;Acc:HGNC:1022]
ENSG00000206737	RNVU1-18	1.21	0.71	0.000169	up	RNA, variant U1 small nuclear 18 [Source:HGNC Symbol;Acc:HGNC:37496]
ENSG00000235703	LINC00894	1.22	1.1	3.16e-06	up	long intergenic non-protein coding RNA 894 [Source:HGNC Symbol;Acc:HGNC:48579]
ENSG00000260804	PKI55	1.22	3.12	5.61e-09	up	DKFZp434H1419 [Source:EntrezGene;Acc:150967]
ENSG00000233817	RP11-168K11.3	1.22	0.18	0.000659	up
ENSG00000254615	RP11-395G23.3	1.23	1.36	2.51e-07	up
ENSG00000260329	RP11-412D9.4	1.23	0.21	0.00019	up
ENSG00000197182	MIRLET7BHG	1.23	3.49	2.34e-10	up	MIRLET7B host gene [Source:HGNC Symbol;Acc:HGNC:37189]
ENSG00000207652	MIR621	1.23	1.05	2.7e-06	up	microRNA 621 [Source:HGNC Symbol;Acc:HGNC:32877]
ENSG00000261512	RP11-46D6.1	1.26	0.37	0.000153	up
ENSG00000267309	CTD-2630F21.1	1.27	-0.25	0.00108	up
ENSG00000251003	ZFPM2-AS1	1.28	2.26	6.36e-10	up	ZFPM2 antisense RNA 1 [Source:HGNC Symbol;Acc:HGNC:50698]
ENSG00000261526	CTB-31O20.2	1.28	-0.36	0.000853	up
ENSG00000260579	RP11-382A20.2	1.28	0.22	0.000148	up
ENSG00000264630	PRKCA-AS1	1.29	-0.68	0.0114	up	PRKCA antisense RNA 1 [Source:HGNC Symbol;Acc:HGNC:51347]
ENSG00000255284	AP006621.5	1.29	0.78	2.6e-06	up
ENSG00000267565	CTC-559E9.8	1.3	-0.31	0.00118	up
ENSG00000248019	FAM13A-AS1	1.3	-0.06	0.00117	up	FAM13A antisense RNA 1 [Source:HGNC Symbol;Acc:HGNC:19370]
ENSG00000259802	CTD-2256P15.2	1.3	-0.21	0.000821	up
ENSG00000227354	RBM26-AS1	1.31	0.43	0.000268	up	RBM26 antisense RNA 1 [Source:HGNC Symbol;Acc:HGNC:39805]
ENSG00000257176	RP11-996F15.2	1.31	-0.08	0.000145	up
ENSG00000249087	ZNF436-AS1	1.31	1.02	8.99e-07	up	ZNF436 antisense RNA 1 [Source:HGNC Symbol;Acc:HGNC:25122]
ENSG00000237036	ZEB1-AS1	1.31	-0.05	0.00017	up	ZEB1 antisense RNA 1 [Source:HGNC Symbol;Acc:HGNC:42354]
ENSG00000269834	ZNF528-AS1	1.31	2.37	5.78e-12	up	ZNF528 antisense RNA 1 [Source:HGNC Symbol;Acc:HGNC:51305]
ENSG00000232063	RP11-307E17.8	1.31	1.63	7.55e-08	up
ENSG00000234684	SDCBP2-AS1	1.32	1.14	1.58e-06	up	SDCBP2 antisense RNA 1 [Source:HGNC Symbol;Acc:HGNC:44314]
ENSG00000254531	FLJ20021	1.33	0.29	0.00225	up	uncharacterized LOC90024 [Source:EntrezGene;Acc:90024]
ENSG00000255517	CTD-3074O7.5	1.35	-0.03	9.83e-05	up
ENSG00000248008	NRAV	1.36	3.35	4.53e-13	up	negative regulator of antiviral response (non-protein coding) [Source:HGNC Symbol;Acc:HGNC:48588]
ENSG00000266340	RP11-848P1.4	1.36	0.67	2.99e-06	up
ENSG00000265688	MAFG-AS1	1.37	-0.07	0.00337	up	MAFG antisense RNA 1 (head to head) [Source:HGNC Symbol;Acc:HGNC:43649]
ENSG00000254837	AP001372.2	1.38	1.61	1.04e-08	up
ENSG00000261560	RP11-166B2.3	1.39	0.11	3.86e-05	up
ENSG00000232164	AC092669.3	1.4	3.59	2.76e-12	up
ENSG00000260966	RP11-690D19.3	1.41	1.16	3.13e-08	up
ENSG00000261777	RP11-529K1.2	1.42	-0.5	0.000355	up
ENSG00000260708	CTA-29F11.1	1.42	0.93	4.97e-07	up
ENSG00000268895	A1BG-AS1	1.43	0.51	6.15e-06	up	A1BG antisense RNA 1 [Source:HGNC Symbol;Acc:HGNC:37133]
ENSG00000231312	AC007246.3	1.45	1.86	2.31e-09	up
ENSG00000255857	PXN-AS1	1.45	0.36	6.76e-07	up	PXN antisense RNA 1 [Source:HGNC Symbol;Acc:HGNC:44123]
ENSG00000260774	CTD-2083E4.4	1.45	-0.11	0.000111	up
ENSG00000235852	AC005540.3	1.45	0.72	9.37e-06	up
ENSG00000233621	LINC01137	1.47	1.88	3.6e-10	up	long intergenic non-protein coding RNA 1137 [Source:HGNC Symbol;Acc:HGNC:49453]
ENSG00000261136	RP11-37C7.3	1.49	-0.34	0.000102	up
ENSG00000236859	NIFK-AS1	1.49	1.78	2.56e-12	up	NIFK antisense RNA 1 [Source:HGNC Symbol;Acc:HGNC:27385]
ENSG00000247950	SEC24B-AS1	1.49	-0.83	0.00326	up	SEC24B antisense RNA 1 [Source:HGNC Symbol;Acc:HGNC:44003]
ENSG00000232973	CYP1B1-AS1	1.52	-0.08	0.000854	up	CYP1B1 antisense RNA 1 [Source:HGNC Symbol;Acc:HGNC:28543]
ENSG00000267160	RP11-1072C15.4	1.52	-0.25	0.000185	up
ENSG00000259768	RP5-991G20.1	1.53	-0.07	0.000259	up
ENSG00000260552	RP11-49I11.1	1.54	0.35	3.87e-07	up
ENSG00000177738	CTD-2201E18.3	1.54	2.01	1.67e-13	up
ENSG00000175611	LINC00476	1.55	1.24	2.67e-10	up	long intergenic non-protein coding RNA 476 [Source:HGNC Symbol;Acc:HGNC:27858]
ENSG00000215808	LINC01139	1.56	3.16	1.27e-08	up	long intergenic non-protein coding RNA 1139 [Source:HGNC Symbol;Acc:HGNC:27924]
ENSG00000237424	FOXD2-AS1	1.56	-0.27	4.14e-05	up	FOXD2 antisense RNA 1 (head to head) [Source:HGNC Symbol;Acc:HGNC:44256]
ENSG00000229043	AC091729.9	1.56	1.3	7.12e-11	up
ENSG00000226266	AC009961.3	1.57	-0.46	9.95e-05	up
ENSG00000261786	RP4-555D20.2	1.57	0.74	0.000149	up
ENSG00000269397	CTB-92J24.2	1.59	1.09	3.69e-07	up
ENSG00000257433	RP1-197B17.3	1.59	-0.45	0.000137	up
ENSG00000253948	RP11-410L14.2	1.61	-0.57	0.000117	up
ENSG00000166770	ZNF667-AS1	1.61	3.24	1.09e-18	up	ZNF667 antisense RNA 1 (head to head) [Source:HGNC Symbol;Acc:HGNC:44321]
ENSG00000267510	CTC-325H20.4	1.64	1.01	4.37e-09	up
ENSG00000267383	CTC-260E6.6	1.64	2.08	5.22e-14	up
ENSG00000267493	CIRBP-AS1	1.64	-0.1	3.14e-06	up	CIRBP antisense RNA 1 [Source:HGNC Symbol;Acc:HGNC:28588]
ENSG00000176124	DLEU1	1.66	2.36	4.28e-13	up	deleted in lymphocytic leukemia 1 (non-protein coding) [Source:HGNC Symbol;Acc:HGNC:13747]
ENSG00000232386	RP11-66B24.2	1.66	-0.4	5.63e-05	up
ENSG00000255135	RP11-111M22.3	1.67	1.9	6.21e-14	up
ENSG00000260400	RP11-119F7.5	1.67	-0.36	2.68e-05	up
ENSG00000235204	RP11-121A14.2	1.67	-0.58	6.61e-05	up
ENSG00000255176	AP002954.3	1.68	-0.67	0.000217	up
ENSG00000269473	CTD-2619J13.19	1.69	0.32	1.87e-07	up
ENSG00000237596	RP13-143G15.4	1.72	-0.38	4.85e-05	up
ENSG00000254258	RP11-398H6.1	1.72	0.77	3.54e-08	up
ENSG00000233521	RP5-1172A22.1	1.74	-0.13	0.000253	up
ENSG00000227482	RP11-18B16.2	1.74	-0.86	0.000537	up
ENSG00000214401	KANSL1-AS1	1.75	-0.39	9.42e-06	up	KANSL1 antisense RNA 1 [Source:HGNC Symbol;Acc:HGNC:43740]
ENSG00000232677	LINC00665	1.75	3.17	4.42e-22	up	long intergenic non-protein coding RNA 665 [Source:HGNC Symbol;Acc:HGNC:44323]
ENSG00000229152	ANKRD10-IT1	1.76	1.89	9.49e-17	up	ANKRD10 intronic transcript 1 [Source:HGNC Symbol;Acc:HGNC:39891]
ENSG00000259985	RP11-549B18.1	1.77	0.32	5.4e-08	up
ENSG00000240449	RP4-584D14.5	1.78	0.03	2.17e-07	up
ENSG00000241684	ADAMTS9-AS2	1.79	0.31	3.54e-08	up	ADAMTS9 antisense RNA 2 [Source:HGNC Symbol;Acc:HGNC:42435]
ENSG00000250033	SLC7A11-AS1	1.82	1.17	2.83e-06	up	SLC7A11 antisense RNA 1 [Source:HGNC Symbol;Acc:HGNC:44064]
ENSG00000176593	CTD-2368P22.1	1.82	1.77	2.84e-12	up
ENSG00000254429	CTD-2562J17.7	1.83	0.3	6.59e-08	up
ENSG00000227252	AC105760.2	1.83	-0.57	2.92e-05	up
ENSG00000262202	RP11-160E2.6	1.84	-0.43	5.09e-06	up
ENSG00000199377	RNU5F-1	1.87	-0.72	1.51e-05	up	RNA, U5F small nuclear 1 [Source:HGNC Symbol;Acc:HGNC:10216]
ENSG00000233527	ZNF529-AS1	1.89	1.43	6.6e-15	up	ZNF529 antisense RNA 1 [Source:HGNC Symbol;Acc:HGNC:51275]
ENSG00000235904	RBMS3-AS3	1.91	0	2.58e-07	up	RBMS3 antisense RNA 3 [Source:HGNC Symbol;Acc:HGNC:39989]
ENSG00000269486	CTC-360G5.9	1.93	0.28	2.7e-08	up
ENSG00000215386	MIR99AHG	1.95	0.28	1.42e-07	up	mir-99a-let-7c cluster host gene [Source:HGNC Symbol;Acc:HGNC:1274]
ENSG00000231877	RP11-177F15.1	1.97	-0.66	2e-05	up
ENSG00000236333	TRHDE-AS1	1.97	2.3	2.02e-18	up	TRHDE antisense RNA 1 [Source:HGNC Symbol;Acc:HGNC:27471]
ENSG00000215068	AC025171.1	2.02	1.14	1.48e-11	up
ENSG00000231119	RP4-569M23.2	2.03	0.73	3.11e-11	up
ENSG00000267696	CTB-151G24.1	2.04	0.47	1.17e-10	up
ENSG00000258998	RP11-398E10.1	2.07	0.99	1.08e-11	up
ENSG00000260822	GS1-358P8.4	2.07	3.5	2.6e-10	up
ENSG00000177822	AC108142.1	2.09	2.62	6.24e-15	up
ENSG00000247271	ZBED5-AS1	2.12	1.67	2.71e-15	up	ZBED5 antisense RNA 1 [Source:HGNC Symbol;Acc:HGNC:48646]
ENSG00000243888	RP11-548B3.3	2.12	-0.45	1.66e-07	up
ENSG00000253982	CTD-2336O2.1	2.13	2.42	3.37e-22	up
ENSG00000214900	LINC01588	2.13	-0.03	2e-07	up	long intergenic non-protein coding RNA 1588 [Source:HGNC Symbol;Acc:HGNC:27503]
ENSG00000247095	MIR210HG	2.14	1.51	3.19e-14	up	MIR210 host gene [Source:HGNC Symbol;Acc:HGNC:39524]
ENSG00000267724	RP11-49K24.8	2.16	-0.48	7.8e-06	up
ENSG00000226835	RP11-148B18.3	2.16	-0.55	1.3e-05	up
ENSG00000219665	CTD-2006C1.2	2.18	2.95	2.81e-20	up
ENSG00000267519	CTD-3252C9.4	2.19	3.64	7.8e-17	up
ENSG00000260948	RP11-552M11.8	2.2	-0.24	1.1e-08	up
ENSG00000267470	ZNF571-AS1	2.21	0.05	6.77e-10	up	ZNF571 antisense RNA 1 [Source:HGNC Symbol;Acc:HGNC:44324]
ENSG00000255867	DENND5B-AS1	2.22	-0.56	8.7e-07	up	DENND5B antisense RNA 1 [Source:HGNC Symbol;Acc:HGNC:42517]
ENSG00000262454	RP11-65J21.3	2.24	0.62	4.74e-14	up
ENSG00000223749	MIR503HG	2.25	0.2	3.98e-10	up	MIR503 host gene [Source:HGNC Symbol;Acc:HGNC:28258]
ENSG00000237945	LINC00649	2.28	-0.29	2.12e-08	up	long intergenic non-protein coding RNA 649 [Source:HGNC Symbol;Acc:HGNC:44305]
ENSG00000245248	USP2-AS1	2.29	0.22	6.22e-10	up	USP2 antisense RNA 1 (head to head) [Source:HGNC Symbol;Acc:HGNC:48673]
ENSG00000250127	CTD-2117L12.1	2.31	0.03	9.92e-11	up
ENSG00000256006	AC084117.3	2.31	-0.5	6.02e-08	up
ENSG00000261211	RP1-80N2.3	2.36	-0.38	1.32e-06	up
ENSG00000228395	RP11-216B9.6	2.38	-0.4	8.13e-09	up
ENSG00000246308	RP11-685M7.3	2.39	-0.39	5.97e-09	up
ENSG00000269696	AC007228.11	2.39	-0.06	3.29e-10	up
ENSG00000267454	ZNF582-AS1	2.39	0.68	3.76e-14	up	ZNF582 antisense RNA 1 (head to head) [Source:HGNC Symbol;Acc:HGNC:25213]
ENSG00000232679	RP11-400N13.3	2.39	1.25	2.86e-12	up
ENSG00000236901	MIR600HG	2.44	1.85	2.86e-24	up	MIR600 host gene [Source:HGNC Symbol;Acc:HGNC:23642]
ENSG00000171889	MIR31HG	2.49	0.38	1.41e-10	up	MIR31 host gene [Source:HGNC Symbol;Acc:HGNC:37187]
ENSG00000236432	AC097662.2	2.5	0.52	2.3e-13	up
ENSG00000226137	BAIAP2-AS1	2.55	3.53	8.54e-38	up	BAIAP2 antisense RNA 1 (head to head) [Source:HGNC Symbol;Acc:HGNC:44342]
ENSG00000227036	LINC00511	2.62	3.82	5.05e-48	up	long intergenic non-protein coding RNA 511 [Source:HGNC Symbol;Acc:HGNC:43564]
ENSG00000224020	MIR181A2HG	2.63	-0.34	1.55e-09	up	MIR181A2 host gene [Source:HGNC Symbol;Acc:HGNC:37188]
ENSG00000236682	AC068282.3	2.65	-0.27	3.9e-09	up
ENSG00000188660	LINC00319	2.68	-0.24	1.15e-09	up	long intergenic non-protein coding RNA 319 [Source:HGNC Symbol;Acc:HGNC:19730]
ENSG00000267288	RP13-890H12.2	2.69	-0.61	2.19e-09	up
ENSG00000237484	AP000476.1	2.78	1.82	9.46e-28	up
ENSG00000203999	LINC01270	2.78	0.07	3.74e-11	up	long intergenic non-protein coding RNA 1270 [Source:HGNC Symbol;Acc:HGNC:27658]
ENSG00000198468	FLVCR1-AS1	2.79	0.43	3.58e-16	up	FLVCR1 antisense RNA 1 (head to head) [Source:HGNC Symbol;Acc:HGNC:39077]
ENSG00000189238	LINC00943	2.81	-0.91	4.69e-07	up	long intergenic non-protein coding RNA 943 [Source:HGNC Symbol;Acc:HGNC:48639]
ENSG00000231107	LINC01508	2.82	0.98	8.07e-16	up	long intergenic non-protein coding RNA 1508 [Source:HGNC Symbol;Acc:HGNC:51190]
ENSG00000196366	C9orf163	2.83	-0.25	5.3e-11	up	chromosome 9 open reading frame 163 [Source:HGNC Symbol;Acc:HGNC:26718]
ENSG00000238042	RP11-815M8.1	2.87	-0.1	1.54e-12	up
ENSG00000238178	RP11-431J24.2	2.87	-0.88	7.29e-09	up
ENSG00000237686	RP5-1120P11.1	2.92	0.95	9.24e-13	up
ENSG00000250337	LINC01021	2.94	0.59	1.82e-15	up	long intergenic non-protein coding RNA 1021 [Source:HGNC Symbol;Acc:HGNC:48995]
ENSG00000267480	RP11-703I16.1	2.99	0.3	1.03e-17	up
ENSG00000249042	CTD-2015H6.3	3	1.15	1.15e-23	up
ENSG00000267053	CTD-3162L10.1	3.02	0.37	7.08e-16	up
ENSG00000260328	RP11-416I2.1	3.02	-0.2	2.57e-10	up
ENSG00000223485	RP11-417E7.1	3.05	-0.44	1.4e-11	up
ENSG00000167912	RP11-25K19.1	3.16	-0.09	1.92e-15	up
ENSG00000243902	ELFN2	3.16	-0.67	1.23e-11	up	extracellular leucine-rich repeat and fibronectin type III domain containing 2 [Source:EntrezGene;Acc:114794]
ENSG00000253661	ZFHX4-AS1	3.18	1.07	5.95e-26	up	ZFHX4 antisense RNA 1 [Source:HGNC Symbol;Acc:HGNC:44165]
ENSG00000246228	CASC8	3.2	0.97	3.16e-24	up	cancer susceptibility candidate 8 (non-protein coding) [Source:HGNC Symbol;Acc:HGNC:45129]
ENSG00000265992	ESRG	3.21	0.3	4.54e-17	up	embryonic stem cell related (non-protein coding) [Source:HGNC Symbol;Acc:HGNC:39079]
ENSG00000251314	CTD-2337A12.1	3.23	-0.63	1.21e-10	up
ENSG00000226026	RP11-57H12.3	3.51	-0.82	1.27e-11	up
ENSG00000266916	ZNF793-AS1	3.52	1.2	1.13e-29	up	ZNF793 antisense RNA 1 (head to head) [Source:HGNC Symbol;Acc:HGNC:51303]
ENSG00000183535	COL18A1-AS1	3.62	-0.74	3.76e-13	up	COL18A1 antisense RNA 1 [Source:HGNC Symbol;Acc:HGNC:23132]
ENSG00000212195	U3	3.63	-0.42	1.15e-14	up	Small nucleolar RNA U3 [Source:RFAM;Acc:RF00012]
ENSG00000258949	RP11-857B24.5	3.64	0.59	3.62e-20	up
ENSG00000239467	AC007405.6	3.65	-0.17	1.15e-18	up
ENSG00000231187	RP11-38L15.3	3.68	0.33	2.85e-25	up
ENSG00000242147	RP13-463N16.6	3.7	0.16	4.76e-19	up
ENSG00000269349	CTD-3099C6.5	3.85	-0.93	7.45e-12	up
ENSG00000254300	LINC01111	3.86	1.08	2.1e-27	up	long intergenic non-protein coding RNA 1111 [Source:HGNC Symbol;Acc:HGNC:49237]
ENSG00000163364	LINC01116	3.86	1.86	2.11e-49	up	long intergenic non-protein coding RNA 1116 [Source:HGNC Symbol;Acc:HGNC:49259]
ENSG00000258376	RP4-647C14.2	3.86	2.32	8.57e-51	up
ENSG00000224574	COL18A1-AS2	3.88	0.03	4.12e-22	up	COL18A1 antisense RNA 2 [Source:HGNC Symbol;Acc:HGNC:40155]
ENSG00000267886	CTD-2291D10.4	3.89	1.82	3.5e-46	up
ENSG00000233532	LINC00460	3.9	-0.53	2.56e-15	up	long intergenic non-protein coding RNA 460 [Source:HGNC Symbol;Acc:HGNC:42809]
ENSG00000264395	MIR3193	3.91	-0.68	2.07e-13	up	microRNA 3193 [Source:HGNC Symbol;Acc:HGNC:38204]
ENSG00000259969	RP11-999E24.3	3.97	-0.84	1.21e-13	up
ENSG00000251432	RP11-420A23.1	3.98	1.01	1.74e-24	up
ENSG00000251381	LINC00958	4.06	3.3	2.14e-92	up	long intergenic non-protein coding RNA 958 [Source:HGNC Symbol;Acc:HGNC:48671]
ENSG00000233101	HOXB-AS3	4.14	2.95	1.65e-61	up	HOXB cluster antisense RNA 3 [Source:HGNC Symbol;Acc:HGNC:40283]
ENSG00000227674	LINC00355	4.25	0.82	1.61e-36	up	long intergenic non-protein coding RNA 355 [Source:HGNC Symbol;Acc:HGNC:27061]
ENSG00000256128	LINC00944	4.29	-0.03	5.24e-23	up	long intergenic non-protein coding RNA 944 [Source:HGNC Symbol;Acc:HGNC:48640]
ENSG00000206195	DUXAP8	4.3	3.43	1.32e-95	up	double homeobox A pseudogene 8 [Source:EntrezGene;Acc:503637]
ENSG00000249628	LINC00942	4.34	0.41	2.92e-28	up	long intergenic non-protein coding RNA 942 [Source:HGNC Symbol;Acc:HGNC:48636]
ENSG00000267123	CTD-2357A8.3	4.36	-0.33	1.71e-19	up
ENSG00000250697	CTD-2066L21.3	4.44	-0.48	1.88e-17	up
ENSG00000255874	LINC00346	4.46	0.63	1.18e-34	up	long intergenic non-protein coding RNA 346 [Source:HGNC Symbol;Acc:HGNC:27492]
ENSG00000233593	RP4-665J23.1	4.53	0.58	7.7e-27	up
ENSG00000237862	RP1-63G5.7	4.55	0.46	7.4e-25	up
ENSG00000266976	AC079466.1	4.55	0.36	1.54e-15	up
ENSG00000258586	RP5-1021I20.2	4.62	0.06	7.77e-16	up
ENSG00000267374	RP11-244M2.1	4.63	1.72	4.97e-51	up
ENSG00000253858	CTB-147C13.1	4.69	-0.26	4.04e-21	up
ENSG00000259065	RP5-1021I20.1	4.73	2.66	2.06e-77	up
ENSG00000242242	PVRL3-AS1	4.89	1.83	1.11e-53	up	PVRL3 antisense RNA 1 [Source:HGNC Symbol;Acc:HGNC:40813]
ENSG00000229401	RP1-290I10.7	4.99	-0.26	3.28e-23	up
ENSG00000258602	RP11-7F17.7	5.01	1	5.38e-39	up
ENSG00000259760	RP11-20G13.2	5.08	-0.91	1.25e-15	up
ENSG00000262074	SNORD3B-2	5.19	1.06	1.05e-46	up
ENSG00000235531	MSC-AS1	5.23	1.54	1.06e-59	up	MSC antisense RNA 1 [Source:HGNC Symbol;Acc:HGNC:48724]
ENSG00000267731	RP11-147L13.8	5.3	0.02	5.11e-22	up
ENSG00000223786	RP11-554D15.1	5.37	1.24	2.6e-40	up
ENSG00000249306	LINC01411	5.39	-0.67	5.2e-15	up	long intergenic non-protein coding RNA 1411 [Source:HGNC Symbol;Acc:HGNC:50703]
ENSG00000269416	LINC01224	5.42	3.04	3.51e-109	up	long intergenic non-protein coding RNA 1224 [Source:HGNC Symbol;Acc:HGNC:49676]
ENSG00000206532	RP11-553A10.1	5.54	4.16	5.32e-157	up
ENSG00000180861	LINC01559	5.58	-0.51	3.22e-15	up	long intergenic non-protein coding RNA 1559 [Source:HGNC Symbol;Acc:HGNC:26598]
ENSG00000262198	RP11-124N19.3	5.62	0.78	9.37e-37	up
ENSG00000256120	RP11-778H2.1	5.65	0.32	1.21e-34	up
ENSG00000223652	AC106786.1	5.69	-0.41	9.59e-23	up
ENSG00000258633	RP11-857B24.1	5.72	-0.39	4.66e-23	up
ENSG00000205663	RP11-706O15.5	5.74	2.03	3.37e-72	up
ENSG00000224189	HAGLR	5.75	-1.02	9.25e-14	up	HOXD antisense growth-associated long non-coding RNA [Source:HGNC Symbol;Acc:HGNC:43755]
ENSG00000235180	LINC00601	5.76	0.92	7.07e-40	up	long intergenic non-protein coding RNA 601 [Source:HGNC Symbol;Acc:HGNC:43916]
ENSG00000249395	CASC9	5.95	0.59	6.8e-38	up	cancer susceptibility candidate 9 (non-protein coding) [Source:HGNC Symbol;Acc:HGNC:48906]
ENSG00000213468	FIRRE	5.98	0.29	1.83e-33	up	firre intergenic repeating RNA element [Source:HGNC Symbol;Acc:HGNC:49627]
ENSG00000268941	RP5-907D15.4	6.26	0.54	6.62e-41	up
ENSG00000248187	RP11-184M15.1	6.36	0.63	6.41e-37	up
ENSG00000267475	CTD-2538C1.2	6.47	3.49	1.58e-148	up
ENSG00000244468	RP11-206M11.7	6.48	-0.36	2.32e-19	up
ENSG00000184809	B3GALT5-AS1	6.54	0.35	1.43e-29	up	B3GALT5 antisense RNA 1 [Source:HGNC Symbol;Acc:HGNC:16424]
ENSG00000223829	AC004870.4	6.63	-0.25	6.73e-26	up
ENSG00000228035	RP4-663N10.1	6.64	-0.23	3.12e-27	up
ENSG00000266602	RP11-476K15.1	6.76	-0.12	2.18e-28	up
ENSG00000268119	CTD-2561J22.5	6.78	2.58	1.18e-99	up
ENSG00000223764	RP11-54O7.3	6.86	0.68	2.6e-27	up
ENSG00000262619	LINC00621	7.02	1.6	3.53e-62	up	long intergenic non-protein coding RNA 621 [Source:HGNC Symbol;Acc:HGNC:44227]
ENSG00000242021	RP11-268G12.3	7.04	0.12	4.26e-34	up
ENSG00000224583	RP11-554D15.4	7.15	0.22	1.37e-33	up
ENSG00000249413	RP11-25H12.1	7.23	-1.07	3.14e-15	up
ENSG00000228262	LINC01320	7.48	-0.88	4.03e-17	up	long intergenic non-protein coding RNA 1320 [Source:HGNC Symbol;Acc:HGNC:50526]
ENSG00000226476	RP11-776H12.1	7.48	-0.88	6.97e-19	up
ENSG00000231683	RP1-27K12.2	7.48	-0.87	2.01e-19	up
ENSG00000267593	RP11-108P20.4	7.49	-0.86	2.91e-17	up
ENSG00000258903	RP11-355I22.2	7.52	2.37	4.1e-96	up
ENSG00000254620	RP5-907D15.3	7.57	-0.8	2.4e-19	up
ENSG00000226578	RP11-258F22.1	7.58	-0.79	2.64e-20	up
ENSG00000204792	LINC01291	7.61	1.35	5.58e-69	up	long intergenic non-protein coding RNA 1291 [Source:HGNC Symbol;Acc:HGNC:50358]
ENSG00000228437	RP11-400N13.2	7.72	2.82	1.26e-117	up
ENSG00000250920	RP11-297P16.4	7.77	-0.63	3.7e-22	up
ENSG00000132832	LINC01260	7.79	-0.64	1.21e-14	up	long intergenic non-protein coding RNA 1260 [Source:HGNC Symbol;Acc:HGNC:49900]
ENSG00000241383	RP11-152C17.1	7.88	1.62	4.47e-72	up
ENSG00000234311	RP11-432J24.3	7.9	-0.51	1.46e-20	up
ENSG00000233393	AP000688.29	7.9	-0.51	6.27e-24	up
ENSG00000250102	RP11-314N14.1	8	-0.41	7.06e-21	up
ENSG00000248319	RP11-205M3.3	8.05	-0.38	7.57e-23	up
ENSG00000254560	BBOX1-AS1	8.19	-0.26	1.52e-28	up	BBOX1 antisense RNA 1 [Source:HGNC Symbol;Acc:HGNC:50700]
ENSG00000231290	APCDD1L-AS1	8.21	4.24	9.64e-232	up	APCDD1L antisense RNA 1 (head to head) [Source:HGNC Symbol;Acc:HGNC:27152]
ENSG00000251026	RP11-138J23.1	8.24	-0.22	1.19e-25	up
ENSG00000231056	RP1-290I10.5	8.27	1.28	6.37e-70	up
ENSG00000225258	AC009478.1	8.34	-0.13	1.13e-30	up
ENSG00000268555	RP11-678G14.3	8.37	1.38	1.65e-50	up
ENSG00000251629	RP11-774D14.1	8.4	1.41	2.56e-71	up
ENSG00000228933	RP11-268G12.1	8.82	0.31	1e-40	up
ENSG00000268658	LINC00664	8.95	2.67	5.82e-118	up	long intergenic non-protein coding RNA 664 [Source:HGNC Symbol;Acc:HGNC:44319]
ENSG00000214049	UCA1	9.04	2.76	3.95e-114	up	urothelial cancer associated 1 (non-protein coding) [Source:HGNC Symbol;Acc:HGNC:37126]
ENSG00000249378	LINC01060	9.07	0.56	5.74e-42	up	long intergenic non-protein coding RNA 1060 [Source:HGNC Symbol;Acc:HGNC:49081]
ENSG00000234147	RP3-460G2.2	9.26	0.72	4.67e-52	up
ENSG00000248810	RP11-362F19.1	9.33	3.04	4.31e-102	up
ENSG00000259017	RP11-561B11.6	9.44	0.9	2.03e-54	up
ENSG00000185904	LINC00839	9.48	2.47	7.49e-115	up	long intergenic non-protein coding RNA 839 [Source:HGNC Symbol;Acc:HGNC:28269]
ENSG00000261780	CTD-2354A18.1	9.6	4.68	9.21e-125	up
ENSG00000250584	LINC01511	9.77	1.2	9.8e-62	up	long intergenic non-protein coding RNA 1511 [Source:HGNC Symbol;Acc:HGNC:51200]
ENSG00000263711	RP11-169F17.1	9.79	2.77	8.31e-125	up
ENSG00000261122	FLJ26245	10.11	4.95	3.77e-293	up	uncharacterized LOC400533 [Source:EntrezGene;Acc:400533]
