# Supplementary material for: Long Non-Coding RNA MAGI2-AS3 is a New Player with a Tumor Suppressive Role in High Grade Serous Ovarian Carcinoma
Source: Cancers (Basel). 2019 Dec 12;11(12):2008. doi: 10.3390/cancers11122008 (PMC6966615; doi:10.3390/cancers11122008)
Supplement: Supplementary file 1 [file cancers-11-02008-s001.zip › Supplementary files revised/Supplementary Table S2.xlsx]

## Sheet: lncTCGA_SKOVFT
GeneID	GeneSymbol	logFC..SKOV3.vs.FT194.	ExprMean	Corrected.p.value	Regulation..SKOV3.vs.FT194.	Description
ENSG00000237125	HAND2-AS1	-10.36	2.22	1.78e-62	down	HAND2 antisense RNA 1 (head to head) [Source:HGNC Symbol;Acc:HGNC:48872]
ENSG00000234456	MAGI2-AS3	-9.55	5.49	1.59e-290	down	MAGI2 antisense RNA 3 [Source:HGNC Symbol;Acc:HGNC:40862]
ENSG00000214548	MEG3	-8.5	0.44	3.16e-20	down	maternally expressed 3 (non-protein coding) [Source:HGNC Symbol;Acc:HGNC:14575]
ENSG00000265185	SNORD3B-1	-8.05	0.02	1.91e-19	down
ENSG00000231711	LINC00899	-6.61	0.46	1.59e-23	down	long intergenic non-protein coding RNA 899 [Source:HGNC Symbol;Acc:HGNC:48583]
ENSG00000233117	LINC00702	-3.86	-0.19	4.36e-11	down	long intergenic non-protein coding RNA 702 [Source:HGNC Symbol;Acc:HGNC:44676]
ENSG00000239183	SNORA84	-2.82	1.28	1.82e-18	down	small nucleolar RNA, H/ACA box 84 [Source:HGNC Symbol;Acc:HGNC:33615]
ENSG00000266019	MIR3609	-2.47	3.22	3.69e-19	down	microRNA 3609 [Source:HGNC Symbol;Acc:HGNC:38956]
ENSG00000212464	SNORA12	-2.36	3.88	3.76e-40	down	small nucleolar RNA, H/ACA box 12 [Source:HGNC Symbol;Acc:HGNC:32600]
ENSG00000259153	RP6-65G23.3	-2.15	1.5	1.32e-16	down
ENSG00000201428	RN7SKP71	-2.05	-0.09	6.95e-07	down	RNA, 7SK small nuclear pseudogene 71 [Source:HGNC Symbol;Acc:HGNC:45795]
ENSG00000200488	RN7SKP203	-2.03	1.57	6.05e-15	down	RNA, 7SK small nuclear pseudogene 203 [Source:HGNC Symbol;Acc:HGNC:45927]
ENSG00000200312	RN7SKP255	-1.85	2.63	1.41e-19	down	RNA, 7SK small nuclear pseudogene 255 [Source:HGNC Symbol;Acc:HGNC:45979]
ENSG00000200087	SNORA73B	-1.71	7.29	4.06e-27	down	small nucleolar RNA, H/ACA box 73B [Source:HGNC Symbol;Acc:HGNC:10116]
ENSG00000229807	XIST	-1.5	6.41	3.22e-21	down	X inactive specific transcript (non-protein coding) [Source:HGNC Symbol;Acc:HGNC:12810]
ENSG00000233461	RP11-295G20.2	-1.47	0.79	2.3e-06	down
ENSG00000257671	RP3-416H24.1	-1.42	2.21	2.8e-07	down
ENSG00000261270	RP11-325K4.3	-1.31	0.05	0.00147	down
ENSG00000203362	RP3-337H4.8	-1.26	0.24	0.00369	down
ENSG00000237149	ZNF503-AS2	-1.25	-0.11	0.00114	down	ZNF503 antisense RNA 2 [Source:HGNC Symbol;Acc:HGNC:23525]
ENSG00000245532	NEAT1	-1.22	8.73	4.03e-06	down	nuclear paraspeckle assembly transcript 1 (non-protein coding) [Source:HGNC Symbol;Acc:HGNC:30815]
ENSG00000238741	SCARNA7	-1.2	7.09	1.64e-07	down	small Cajal body-specific RNA 7 [Source:HGNC Symbol;Acc:HGNC:32563]
ENSG00000202198	RN7SK	-1.13	13.25	7.28e-19	down	RNA, 7SK small nuclear [Source:HGNC Symbol;Acc:HGNC:10037]
ENSG00000261490	RP11-448G15.3	-1.12	1.71	0.000437	down
ENSG00000221500	SNORD100	-1.04	0	0.00818	down	small nucleolar RNA, C/D box 100 [Source:HGNC Symbol;Acc:HGNC:32763]
ENSG00000251034	RP11-582J16.4	-1.03	1.13	0.00256	down
ENSG00000261189	RP3-512B11.3	1.07	0.33	0.00116	up
ENSG00000251602	RP11-521B24.3	1.09	1.11	3.48e-05	up
ENSG00000184224	C11orf72	1.09	2.5	1.51e-07	up	chromosome 11 open reading frame 72 [Source:HGNC Symbol;Acc:HGNC:26915]
ENSG00000236824	BCYRN1	1.21	5.89	5.39e-15	up	brain cytoplasmic RNA 1 [Source:HGNC Symbol;Acc:HGNC:1022]
ENSG00000206737	RNVU1-18	1.21	0.71	0.000169	up	RNA, variant U1 small nuclear 18 [Source:HGNC Symbol;Acc:HGNC:37496]
ENSG00000235703	LINC00894	1.22	1.1	3.16e-06	up	long intergenic non-protein coding RNA 894 [Source:HGNC Symbol;Acc:HGNC:48579]
ENSG00000248019	FAM13A-AS1	1.3	-0.06	0.00117	up	FAM13A antisense RNA 1 [Source:HGNC Symbol;Acc:HGNC:19370]
ENSG00000260966	RP11-690D19.3	1.41	1.16	3.13e-08	up
ENSG00000269397	CTB-92J24.2	1.59	1.09	3.69e-07	up
ENSG00000255176	AP002954.3	1.68	-0.67	0.000217	up
ENSG00000232677	LINC00665	1.75	3.17	4.42e-22	up	long intergenic non-protein coding RNA 665 [Source:HGNC Symbol;Acc:HGNC:44323]
ENSG00000229152	ANKRD10-IT1	1.76	1.89	9.49e-17	up	ANKRD10 intronic transcript 1 [Source:HGNC Symbol;Acc:HGNC:39891]
ENSG00000241684	ADAMTS9-AS2	1.79	0.31	3.54e-08	up	ADAMTS9 antisense RNA 2 [Source:HGNC Symbol;Acc:HGNC:42435]
ENSG00000262202	RP11-160E2.6	1.84	-0.43	5.09e-06	up
ENSG00000260822	GS1-358P8.4	2.07	3.5	2.6e-10	up
ENSG00000255867	DENND5B-AS1	2.22	-0.56	8.7e-07	up	DENND5B antisense RNA 1 [Source:HGNC Symbol;Acc:HGNC:42517]
ENSG00000223749	MIR503HG	2.25	0.2	3.98e-10	up	MIR503 host gene [Source:HGNC Symbol;Acc:HGNC:28258]
ENSG00000232679	RP11-400N13.3	2.39	1.25	2.86e-12	up
ENSG00000227036	LINC00511	2.62	3.82	5.05e-48	up	long intergenic non-protein coding RNA 511 [Source:HGNC Symbol;Acc:HGNC:43564]
ENSG00000231107	LINC01508	2.82	0.98	8.07e-16	up	long intergenic non-protein coding RNA 1508 [Source:HGNC Symbol;Acc:HGNC:51190]
ENSG00000238042	RP11-815M8.1	2.87	-0.1	1.54e-12	up
ENSG00000167912	RP11-25K19.1	3.16	-0.09	1.92e-15	up
ENSG00000246228	CASC8	3.2	0.97	3.16e-24	up	cancer susceptibility candidate 8 (non-protein coding) [Source:HGNC Symbol;Acc:HGNC:45129]
ENSG00000265992	ESRG	3.21	0.3	4.54e-17	up	embryonic stem cell related (non-protein coding) [Source:HGNC Symbol;Acc:HGNC:39079]
ENSG00000226026	RP11-57H12.3	3.51	-0.82	1.27e-11	up
ENSG00000212195	U3	3.63	-0.42	1.15e-14	up	Small nucleolar RNA U3 [Source:RFAM;Acc:RF00012]
ENSG00000267886	CTD-2291D10.4	3.89	1.82	3.5e-46	up
ENSG00000251432	RP11-420A23.1	3.98	1.01	1.74e-24	up
ENSG00000251381	LINC00958	4.06	3.3	2.14e-92	up	long intergenic non-protein coding RNA 958 [Source:HGNC Symbol;Acc:HGNC:48671]
ENSG00000206195	DUXAP8	4.3	3.43	1.32e-95	up	double homeobox A pseudogene 8 [Source:EntrezGene;Acc:503637]
ENSG00000267374	RP11-244M2.1	4.63	1.72	4.97e-51	up
ENSG00000262074	SNORD3B-2	5.19	1.06	1.05e-46	up
ENSG00000269416	LINC01224	5.42	3.04	3.51e-109	up	long intergenic non-protein coding RNA 1224 [Source:HGNC Symbol;Acc:HGNC:49676]
ENSG00000249395	CASC9	5.95	0.59	6.8e-38	up	cancer susceptibility candidate 9 (non-protein coding) [Source:HGNC Symbol;Acc:HGNC:48906]
ENSG00000213468	FIRRE	5.98	0.29	1.83e-33	up	firre intergenic repeating RNA element [Source:HGNC Symbol;Acc:HGNC:49627]
ENSG00000248187	RP11-184M15.1	6.36	0.63	6.41e-37	up
ENSG00000223829	AC004870.4	6.63	-0.25	6.73e-26	up
ENSG00000228035	RP4-663N10.1	6.64	-0.23	3.12e-27	up
ENSG00000268119	CTD-2561J22.5	6.78	2.58	1.18e-99	up
ENSG00000249413	RP11-25H12.1	7.23	-1.07	3.14e-15	up
ENSG00000228437	RP11-400N13.2	7.72	2.82	1.26e-117	up
ENSG00000254560	BBOX1-AS1	8.19	-0.26	1.52e-28	up	BBOX1 antisense RNA 1 [Source:HGNC Symbol;Acc:HGNC:50700]
ENSG00000261122	FLJ26245	10.11	4.95	3.77e-293	up	uncharacterized LOC400533 [Source:EntrezGene;Acc:400533]
