# Supplementary material for: Long Non-Coding RNA MAGI2-AS3 is a New Player with a Tumor Suppressive Role in High Grade Serous Ovarian Carcinoma
Source: Cancers (Basel). 2019 Dec 12;11(12):2008. doi: 10.3390/cancers11122008 (PMC6966615; doi:10.3390/cancers11122008)
Supplement: Supplementary file 1 [file cancers-11-02008-s001.zip › Supplementary files revised/Supplementary Table S5.xlsx]

## Sheet: miRNA-mRNA
mir-15b-5p	mir-374a-5p	mir-374b-5p
RECK	TACC1	HOXA5
VPS13A	RORA	MAP3K8
DDX5	ST3GAL5	TACC1
UVSSA	ACSL1	RECK
BTAF1	ABCG2	RORA
FGF2	AVPR1A	ABCG2
BTG2	SLC25A27	AVPR1A
ITPR1	MYBPC1	SLC25A27
MAFK	ACSM2B	MYBPC1
DMTF1	DLC1	ACSM2B
OGT	ARHGAP6	DLC1
EZH1	ACSM2A	ARHGAP6
RASSF2	NID1	ACSM2A
CDKN1A	AKT3	SLC19A2
DDX3Y	ZNF25	FAM129A
HOXC8	FRMD6	NID1
PIK3R1	LONRF2	ATP8B2
KDR	EPAS1	ZNF25
TPM2	BMP2	ZCCHC24
SIK1	VGLL3	HECTD2
HEYL	SLMAP	STARD13
AKT3	LPP	FRMD6
PHYHIP	ELL2	WSB1
PRICKLE2	CALD1	LONRF2
HNRNPDL	PAPPA	TNS1
DMPK	EPAS1
FLCN	BMP2
SALL1	ADAMTS1
PNISR	ETS2
HCFC2	VGLL3
PLPP3	FILIP1L
KIAA1456	ITPR1
ZBTB16	SLMAP
TGFBR3	LPP
ARMC12	ACSL1
C3orf36	KIAA1109
ANKRD36	FGF2
GLP2R	ELL2
NEGR1	YTHDC2
KATNAL1	NAMPT
SOCS3	CALD1
TRABD2B	KLF9
SLC19A2	SVEP1
PPP1R12B	PAPPA
PROX1
SLF2
STK33
DIXDC1
POU6F1
LIN7A
NR4A1
ZDHHC17
ACACB
ZNF10
STARD13
FRY
NBEA
FERMT2
FRMD6
SAMD4A
RORA
MAPKBP1
FGF7
CGNL1
ALDH1A3
KIAA0556
KIAA0513
PER1
PMP22
ABCA5
KSR1
CNTNAP1
LTBP4
REEP1
C20orf194
ZHX3
ETS2
ADARB1
PPM1F
CSRNP1
FSTL1
MYLK
TRPC1
LPP
SPON2
FBXW7
ACSL1
PARM1
FAT4
PLPP1
ELL2
GABBR1
SESN1
CEP85L
KIAA0408
DLL1
PDK4
FOXP2
TACC1
SVEP1
NACC2
PAPPA
SRPX
RAB9B
TSC22D3
TSPYL2

## Sheet: ceRNA protein coding
Protein coding genes in the ceRNA network
RAB9B
FGF7
NEGR1
SVEP1
TSPYL2
ARHGAP6
NID1
MYLK
DLC1
KLF9
HOXA5
C3orf36
LIN7A
PARM1
NBEA
TPM2
CDKN1A
PMP22
FGF2
TRPC1
SLC19A2
AVPR1A
KDR
PIK3R1
SOCS3
RASSF2
FRY
ACACB
EPAS1
KATNAL1
STARD13
FBXW7
DDX5
DMTF1
VGLL3
ZCCHC24
CALD1
RECK
AKT3
FRMD6
FERMT2
PLPP1
FILIP1L
KIAA0513
PPM1F
HCFC2
BMP2
HECTD2
SLF2
HOXC8
